# Supplementary material for: The power of single molecule real-time sequencing technology in the de novo assembly of a eukaryotic genome
Source: Sci Rep. 2015 Nov 30;5:16780. doi: 10.1038/srep16780 (PMC4663752; doi:10.1038/srep16780)
Supplement: Supplementary Table S1 [file srep16780-s2.xls]

## Sheet: Table S1
Supplementary Table 1. Sequence data obtained for this study.
Species	DNA/RNA	Platform	Library	Insert size	Read length (mean)	# reads	# bases (bp)	# bases (Gbp)	Tissue
V. angularis	DNA	Roche	Single-end	2-5kb	17-1585 (439.9)	17206989	7568748057	7.56875	Unexpanded leaves
			Paired-end	3kb	28-1186 (329.3)	3975945	1309163046	1.30916	Unexpanded leaves
				8kb	28-1184 (334.9)	3730552	1249185998	1.24919	Unexpanded leaves
				20kb	28-1185 (331.4)	3201608	1060872107	1.06087	Unexpanded leaves
		Illumina	Paired-end	270bp	151	301573088	45537536288	45.5375	Unexpanded leaves
				300bp	100	386668636	38666863600	38.6669	Unexpanded leaves
			Mate-pair	3kb	30-100 (91.0)	179720260	16345960620	16.346	Unexpanded leaves
				8kb	30-100 (90.9)	215181810	19553488430	19.5535	Unexpanded leaves
				20kb	30-100 (93.3)	131135718	12237150417	12.2372	Unexpanded leaves
				40kb	30-100 (92.8)	68560108	6364847411	6.36485	Unexpanded leaves
		PacBio	P4-C2	7kb	50-23050 (2761.8)	1334624	3685978374	3.68598	Unexpanded leaves
			P5-C3	7kb	35-39432 (5441.7)	5079646	27641829986	27.6418	Unexpanded leaves
	RNA	Illumina	Paired-end	300bp	100	120955578	12095557800	12.0956	Cotyledon
				300bp	100	130837770	13083777000	13.0838	Axes
				300bp	100	87539770	8753977000	8.75398	Flower
				300bp	100	86842450	8684245000	8.68425	Leaf
				300bp	100	84275158	8427515800	8.42752	Nodule
				300bp	100	126486340	12648634000	12.6486	Pod
				300bp	100	123825458	12382545800	12.3825	Root
				300bp	100	103675336	10367533600	10.3675	Stem
V. nepalensis	DNA	Illumina	Paired-end	300bp	100	356778034	35677803400	35.6778	Unexpanded leaves
