# Supplementary material for: The power of single molecule real-time sequencing technology in the de novo assembly of a eukaryotic genome
Source: Sci Rep. 2015 Nov 30;5:16780. doi: 10.1038/srep16780 (PMC4663752; doi:10.1038/srep16780)
Supplement: Supplementary Table S2 [file srep16780-s3.xls]

## Sheet: Table S2
Supplementary Table 2. Sanger-validated indel conflicts between PacBio and Illumina.
Name	Insertion/Deletion	Pacbio	Illumina	Sanger	Forward Primer	Reverse Primer
ctg007895_2724860_TTA_T	Insertion	(TA)15	(TA)14	(TA)14	TGTAAGGTTGGATGGTCCCA	TGGATCCAAAAAGAATTTTCACAACA
ctg007907_282165_AT_A	Insertion	(T)14	(T)13	(T)13	CACCAACAACCCCACCCAC	GCCAGCTGAGTCCCTGAAAA
ctg007988_43235_CA_C	Insertion	(AT)20	(AT)19	(AT)19	TGCTTCCAAAACTAGCACAACG	ACTTGGAGCAGGGAAAGTGT
ctg007988_446716_AT_A	Insertion	(A)23	(A)22	(A)22	TTCATGTCTCTGCTCGGACT	GGACAATGCTCTCTCCGAACA
ctg008061_120764_TA_T	Insertion	(T)16	(T)15	(T)15	TGGCAAGCACTTTTGATGGC	GTGTAAAAAGGAAAAGAACAAAGGCA
ctg008180_268532_GA_G	Insertion	(A)12	(A)11	(A)11	ACATCTCGTATCACAGGCCA	AGTTGTGTGAAGGTGATTTGCA
ctg008195_119038_TA_T	Insertion	(A)23	(A)22	(A)22	CAGAGATGCCAACCCTCCTG	TGGGCAGTGAGTACAATTTCA
ctg008318_952490_TA_T	Insertion	(A)15	(A)14	(A)14	CAACACCAAGCTTAGGGGGT	TGGTGTGTGATGTGGGTGAG
ctg008435_104598_GT_G	Insertion	(T)17	(T)16	(T)16	AGCTGTTCTCATCCCTTGACA	AGTACTGACACAAATCATACCAACA
ctg011290_135807_GA_G	Insertion	(A)18	(A)17	(A)17	AGTTTGTTGGAGGTCTTCACA	ACTTTCTTCGGTCCTTTGCTGA
ctg011390_471041_GT_G	Insertion	(T)16	(T)15	(T)15	CGCTTTCCAACCTCACTCCT	AGTGAGGTTGCACTACTGCT
ctg011527_61848_GA_G	Insertion	(A)14	(A)13	(A)13	ACGTCCTAACAGCACATCCA	GCATTCAGCGAAACCCGTAC
ctg011616_624802_CA_C	Insertion	(A)17	(A)16	(A)16	CGTTTAGTGATGCGCTTCGG	TTCTTCCTAAGAGGCCCACA
ctg011729_364888_GT_G	Insertion	(T)15	(T)14	(T)14	TAGTTGCAGACCTGTTCCGC	TGGACTGGACATAGAATCCAAAAGT
ctg011902_2484907_GA_G	Insertion	(A)13	(A)12	(A)12	ACTTCCTCCCAACTGCTTGG	CCAAGATTGGTCCAGCAGGA
ctg011946_753280_GT_G	Insertion	(T)17	(T)16	(T)16	CATGGGAAATGCAACCTGGT	CACCGTCCCTCTCTCTCAGT
ctg012595_716261_CT_C	Insertion	(T)12	(T)11	(T)11	GCAGTTGTTCAATTCTCTGCGT	TCACCCTTGAATGTTCATCCCA
ctg012678_992696_GT_G	Insertion	(T)18	(T)17	(T)17	TGCATAAGACAAACGACAGGC	ATGAATGCATGGCCAACACG
ctg012742_1653250_TGA_T	Insertion	(GA)30	(GA)29	(GA)29	AGAGCTAGGTGAGTCCTCCG	AGCACCTCAAAATACTCTTCCCT
ctg012742_1743209_CCT_C	Insertion	(CT)26	(CT)25	(CT)25	GGGCGTGGGTGTGGAATATT	AAGAGGTGCCACGTTTCTCC
ctg013094_58387_TA_T	Insertion	(A)14	(A)13	(A)13	TCATCGTATGTGTGTGTAACTGA	TGTCCCTTCCCTTTCTCACT
ctg013214_435801_GA_G	Insertion	(A)19	(A)18	(A)18	TCTCACACTCACGTGCAACA	GGTTGCCAGTGCTTTTCCAG
ctg013228_224196_GT_G	Insertion	(T)18	(T)17	(T)17	TCTTCATCGTCCACATCTTCAT	TGGCTAGTACATCACTTGATAACCA
ctg013264_361148_GT_G	Insertion	(T)18	(T)17	(T)17	AATCTGATTGGGCCACGTGT	GCGAAAATCAAAACGACGCG
ctg013284_2643948_TA_T	Insertion	(A)19	(A)18	(A)18	GCGGTGTGCCAATGTTCATT	CGGGAATCCTTGCCATGTCT
ctg013284_7361301_GA_G	Insertion	(A)13	(A)12	(A)12	CGCGGGCCTATCATTTTGTG	AGAGACACCCATGCATGCTT
ctg013393_884137_GA_G	Insertion	(A)15	(A)14	(A)14	TGTTCGAAGGGAATGTGCTCT	ACACTGATTAGTCGCCGTGG
ctg013440_200464_GA_G	Insertion	(A)15	(A)14	(A)14	TCAATCCAATTCATGTCTTCATCGT	GCTACCTTTTTGCAGGCTCC
ctg013552_1475255_GT_G	Insertion	(T)23	(T)22	(T)22	GCTCATGCTTCTTCATGTGACC	CATCTCTGACCTCACCCTGC
ctg013558_1632481_TA_T	Insertion	(A)21	(A)20	(A)20	GCCCAATTACCAGACACACC	CTGACTACTCGCCAGCTAGG
ctg013560_747026_CA_C	Insertion	(A)17	(A)16	(A)16	TGTCGTTTAACCGTCATCGC	TGCAGAGAGCTTGGCATGAA
ctg013560_762014_CT_C	Insertion	(T)17	(T)16	(T)16	GATCGGTCCGCGATACTGG	GAAGAGTGGTGATGGTGCCA
ctg013601_52173_GT_G	Insertion	(T)19	(T)18	(T)18	GAAGGAGGGGGCTGTGTAAC	AATGAAACACCAGGCCGTGA
ctg013817_746213_GT_G	Insertion	(T)16	(T)15	(T)15	CGTCAATATCGGCCCTCTCC	CCTCCAAGGACTGAGATGCA
ctg013846_3568270_TAG_T	Insertion	(AG)31	(AG)30	(AG)30	TGATGTTCTCTTGGGAAGCCA	ACCCTGCATGTGAACCATCA
ctg013846_570255_GA_G	Insertion	(A)14	(A)13	(A)13	AGCCTCTGTTGCTGTTCTTCT	ACAGAGAGAGTGAAGAAAGAGATGA
ctg013911_779041_GA_G	Insertion	(A)13	(A)12	(A)12	CCAAATACAAGTGCAGAAAAGAAGG	AGGGAGACACGAAACAGTGC
ctg014075_445380_GA_G	Insertion	(A)17	(A)16	(A)16	TCACAAGTTTTGCTACTACCAGC	AGGAGATTGTCATACGTTTTACTTCA
ctg014078_1173627_GT_G	Insertion	(T)13	(T)12	(T)12	TGCCGTCACTGTCACAATGA	ACTCCACTGTTCCAACACCT
ctg014151_1289324_AT_A	Insertion	(T)15	(T)14	(T)14	GCACTTTGCATATTGAGAGGACA	ACCCTCATTCTTTGCCTCCA
ctg014182_362511_GT_G	Insertion	(T)19	(T)18	(T)18	ACATACCCATTTTTCCCATATTGTT	CAAGCTGCAATCCAAATGGGT
ctg014243_2015961_CT_C	Insertion	(T)13	(T)12	(T)12	TCCAAACAAACCCTCAAACGT	TCAAGAAGCCATGACAAAAACA
ctg014243_3196743_GA_G	Insertion	(A)13	(A)12	(A)12	TTGTACTCTCTTGTGTCTATGTTCT	GGTGATGTGGGAAAAGGAGAGT
ctg014280_987961_GA_G	Insertion	(A)17	(A)16	(A)16	ACTAACACCTTTGCACGGACA	TGCTCTCTCTCGGGTGAACT
ctg007894_76731_A_AT	Deletion	(T)8	(T)9	(T)9	TTCATCAGAAGCTTGGAGGTT	AGTGAAAACCAATACGTTTTTGGT
ctg007988_1047001_T_TA	Deletion	(A)20	(A)21	(A)21	GCTGCCGCTTTGGAAAGAAA	GAAGAAACAGCGCACTTGGT
ctg008016_535199_C_CA	Deletion	(A)13	(A)14	(A)14	AGCTTGTGCCAACTAAAATCCA	ACGAGACTGGAGAAGAGGCT
ctg008032_1665611_G_GA	Deletion	(A)7	(A)8	(A)8	ACTGCATCTCTTACCTGTTGAGA	CCTTCCACTGCACTCGGAAT
ctg008162_87756_A_AC	Deletion	(C)5	(C)6	(C)6	GAGCGATTCCTAGTCCACGA	GGGGTCTGTCTTCACTGGTG
ctg008180_623311_T_TA	Deletion	(A)7	(A)8	(A)8	GGTGAAATTGGTCAGTGCGC	ACCTCATCCAATAGTTTCATCCA
ctg008363_476339_T_TA	Deletion	(A)4	(A)5	(A)5	TACCACACGCACTTGACACT	ACTCATTTTGACAAAACTAGGCTT
ctg011618_196623_A_AC	Deletion	(C)3	(C)4	(C)4	ATTCGGTCTTGGTGCTGGAC	TGTTTCTAGGCCACTTTGAGT
ctg011918_739694_T_TA	Deletion	(A)5	(A)6	(A)6	CCTGGACACATATTGGAGGGG	TCACCAACTCACCGATTGCT
ctg011983_524374_A_AC	Deletion	(C)4	(C)5	(C)5	CCAGAGTTGTCCTTCGGCTT	CACGTGTTAGAAGTGCGCAC
ctg012595_1225238_T_TG	Deletion	(G)4	(G)5	(G)5	GACTTGGTAAGGGGTCGTGG	CTACATCGCCGTCCAGTACC
ctg012999_1793802_A_AT	Deletion	(T)10	(T)11	(T)11	AGTCGTTTTCAAGGCACCAA	TTGTCGCTTCCAACTCCCAA
ctg013003_138346_A_AT	Deletion	(T)8	(T)9	(T)9	TTGGTGCATCCCATGAACCA	TGGCCGGTTATTTTTGGTGA
ctg013042_51886_T_TA	Deletion	(A)6	(A)7	(A)7	GGACATTGCCCCCTCTCTTT	TGAAAGAAGAAACGCTTTGTGA
ctg013284_172803_A_AC	Deletion	(C)3	(C)4	(C)4	ACCATCTCCACTCCCTCCTC	ATGGGATCCAGGAGGGTGAA
ctg013284_23853_T_TC	Deletion	(C)4	(C)5	(C)5	AGGAGAGAATAGACGTCTCCTTCA	CGTAACACATGACAACAACCACA
ctg013564_1003617_C_CT	Deletion	(T)5	(T)6	(T)6	TCTGGAAGGGCTGGTATGGA	AGCATGCCAAAACGTCAACA
ctg013564_680309_C_CA	Deletion	(A)7	(A)8	(A)8	GCAAGCTCATCTTTGAAGCGA	TCCTGGAAATATTTGGCCCGA
ctg013635_2175651_G_GT	Deletion	(T)10	(T)11	(T)11	TGTATGAGGGTCAGTTTGTCAT	TCGTTGTGACTTATCTCTTCGT
ctg013763_222803_A_AT	Deletion	(T)7	(T)8	(T)8	ACGAGCGAGTGATGGGTAAC	AAGAAAGCAAATAGTTAGGATCGAC
ctg013877_66566_T_TA	Deletion	(A)7	(A)8	(A)8	AAGGGCAGAATGATGGGCAA	AGAAAGTAGAAATGGAAAATGCTCA
ctg013879_200059_T_TA	Deletion	(A)10	(A)11	(A)11	TCAGCTTTTGACCTCCAGCC	AGGGACAAATGTATATGATTTTCGGG
ctg013903_22411_T_TG	Deletion	(G)2	(G)3	(G)3	TTGAAGCAATCATAAGGTATTACGAT	GAAACCATGTTTCCAAAGCATCA
ctg013911_595402_A_AT	Deletion	(T)10	(T)11	(T)11	AAGTTGGTAACTAAGACTGAGTCT	AGTCGGGCCTAAATGGGTTG
ctg013916_1267075_C_CT	Deletion	(T)4	(T)5	(T)5	ACTGCCTTATATCAGCTAAGATTGA	TGAGATGACGATCCTTGAAATCCA
ctg014049_1407091_A_AG	Deletion	(G)3	(G)4	(G)4	CAACCTTTGCCTCAACGCAA	ATGTCAGAGTTCGCAGCTCC
ctg014049_563909_C_CT	Deletion	(T)10	(T)11	(T)11	TTGAAGGTATCTCACGCCCG	GGTTTGCAGACGGATTGCTG
ctg014063_878924_A_AT	Deletion	(T)5	(T)6	(T)6	GTGTTTCCACCATCGTCACT	AAGCACGACTGAATGGGAGT
ctg014078_1263762_T_TG	Deletion	(G)4	(G)5	(G)5	GCATTTTCAAAGACAACATTGCCA	ACCTTTGAATTGGGACCTCCT
ctg014078_1535337_T_TC	Deletion	(C)5	(C)6	(C)6	GGTTCATAACCCCATTACACTAACA	AAACAGGTGAGGGCAACGTT
ctg014110_561083_A_AT	Deletion	(T)9	(T)10	(T)10	TGTGCCTGGAAATGTCACCA	TGACCAAATACAAGACGGACCA
ctg014151_527323_T_TC	Deletion	(C)4	(C)5	(C)5	GTACGAAAACGACCAGGGGT	CTATGTGGGTGGCTGGGATG
ctg014203_767878_T_TA	Deletion	(A)5	(A)6	(A)6	TGTTGATGAACATGTTGCTGTCT	TGTGTAGTGTCGTCGATGGG
ctg014273_111613_G_GA	Deletion	(A)13	(A)14	(A)14	CCCTAAAGTCCGTTACATACAGC	AGGAGAAGGTTCCATGCAGC
ctg014345_286976_A_AT	Deletion	(T)10	(T)11	(T)11	ACATGGTTGAATTAAAATACGTTGAGT	GATGGATGTTGAATTATTTCTCCCT
ctg014498_148050_G_GT	Deletion	(T)9	(T)10	(T)10	AAACCTGGCATGTCCATGAGA	TCTTTCCGACCGTCAGAGTG
ctg014958_19512_A_AC	Deletion	(C)4	(C)5	(C)5	GCATAGACAGTTCCAGCACCA	ACTGATGACCCGAACATGCA
ctg007910_1196859_T_TA	Deletion	(A)4	(A)5	(A)5	ACTGTTCGACTGGAGCAACA	AGAAGGAACCATACAAAGCAGGA
ctg007910_2348715_A_AT	Deletion	(T)6	(T)7	(T)7	AGTTGTAGCCACTTCTTGCCA	TGCCAACTCTGACTCTTACCA
ctg007988_756933_C_CT	Deletion	(T)5	(T)6	(T)6	TCAATTTGGCCTTTATAAATCATGAGA	GGCACTTATGACTCGAAGTTCG
ctg008004_201299_G_GC	Deletion	(C)4	(C)5	(C)5	AAGAGGGAGTGGCTGAGACA	CAATGGGGATACGACGCTCA
