# Supplementary material for: The power of single molecule real-time sequencing technology in the de novo assembly of a eukaryotic genome
Source: Sci Rep. 2015 Nov 30;5:16780. doi: 10.1038/srep16780 (PMC4663752; doi:10.1038/srep16780)
Supplement: Supplementary Table S3 [file srep16780-s4.xls]

## Sheet: Table S4
Supplementary Table 4. Repetitive sequences in each assemly.
		Assembly1		Assembly2		Assembly3
		# of copy	# of bases	# of copy	# of bases	# of copy	# of bases
Family
	buffer	1189	464887	506	417388	267	103771
	DNA	2668	568418	2783	429557	2273	256798
	DNA/CMC-EnSpm	16009	9716516	11128	6377551	17668	13476483
	DNA/Crypton	-	-	-	-	488	338058
	DNA/En-Spm	7331	799859	6837	621780	7665	719019
	DNA/Harbinger	306	21293	289	20445	314	21934
	DNA/hAT	1041	340615	1380	299256	1755	516577
	DNA/hAT-Ac	4439	1746487	4316	1912778	5608	2632003
	DNA/hAT-Tag1	1210	453259	1332	426128	1175	444520
	DNA/hAT-Tip100	432	145845	148	43910	773	380766
	DNA/Maverick	-	-	49	11304	-	-
	DNA/Mite	727	56246	730	55644	771	59365
	DNA/MuDR	1061	79700	1024	83310	1127	95973
	DNA/MULE-MuDR	7702	4408506	3241	1001888	7730	4354168
	DNA/MuLE-MuDR	4391	2908046	6732	3890705	3813	2353611
	DNA/PIF-Harbinger	488	678214	1209	989925	1811	1479248
	DNA/Stowaway	83	4345	79	4062	101	5485
	DNA/TcMar	4449	663823	1985	282384	14005	2216853
	DNA/TcMar-Fot1	-	-	486	206725	-	-
	DNA/TcMar-Pogo	5	330	6	325	5	275
	DNA/TcMar-Stowaway	-	-	-	-	103	19688
	DNA/Tourist	52	3115	48	2847	58	3472
	LINE	1201	65018	1128	61033	1227	66411
	LINE/L1	1428	635459	1783	777005	2323	1034987
	LINE/L2	119	44261	431	160690	-	-
	LINE/LOA	839	207737	-	-	-	-
	LINE/R1	-	-	-	-	1099	334063
	LINE/R2	-	-	-	-	336	232716
	LINE/RTE-BovB	320	80316	504	124911	519	105510
	LTR	237842	28636561	230990	28862402	249923	30968681
	LTR/Copia	117438	40178421	103950	30655927	119029	44777027
	LTR/ERVK	97	22605	28	24471	-	-
	LTR/Gypsy	183565	72260335	163613	46624060	195642	99141156
	LTR/Pao	1510	872683	1689	529412	1455	505829
	MobileElement	14943	1229946	14208	1215162	15642	1349028
	nonLTR	635	71256	597	66727	641	71785
	Other	1327	101690	1241	95971	1408	107123
	Other/Centromeric	11	568	8	409	11	568
	Other/Simple	225	30842	200	28045	227	32869
	RC/Helitron	1197	410980	736	307231	457	28036
	Retroelement	1612	178804	1546	188464	1655	150433
	Retroposon	-	-	113	62041	-	-
	rRNA	1377	619317	405	79965	806	1266076
	Satellite	131	10120	993	150983	4637	862641
	Simple_repeat	2528	809038	3296	3252761	6392	2278761
	SINE	306	46957	124	7956	135	8540
	SINE?	144	27182	45	4353	42	2958
	SINE/Alu	932	685703	-	-	-	-
	SINE/tRNA	82	9685	108	13966	-	-
	SINE/tRNA-RTE	-	-	89	10802	106	11618
	Unknown	152849	61831838	150469	58867264	143229	60468484
Sub Total		-	-	-	-	-	-
	ClassI	548070	144022983	506738	108174220	574132	177411714
	ClassII	52394	22594617	43802	16660524	67243	29374296
Total		776241	232126826	722602	189249923	814451	273283367
